# Supplementary material for: Effectiveness of a Comprehensive Program Including a Novel Concentrated High-Protein, High-Calorie Oral Nutritional Supplement to Enhance Nutritional and Morphofunctional Recovery in Malnourished Patients with Cancer: The ONAVIDA Study
Source: Nutrients. 2026 Apr 29;18(9):1398. doi: 10.3390/nu18091398 (PMC13165281; doi:10.3390/nu18091398)
Supplement: Supplementary file 1 [file nutrients-18-01398-s001.zip]

Archive with 3 entries (3 files):
- Supplementary material File S1.pdf
- Supplementary material File S2. Participant sites collaborators.pdf
- Supplementary material File S3. Dietary recommendations and physicial exercise v2.0.pdf
